# Supplementary material for: Genomic Diversity and Virulence Potential of High-Priority Critically Important Antimicrobial-Resistant Escherichia coli from Pork and Chicken Retail Meat
Source: Pathogens. 2026 Apr 18;15(4):438. doi: 10.3390/pathogens15040438 (PMC13118881; doi:10.3390/pathogens15040438)
Supplement: Supplementary file 1 [file pathogens-15-00438-s001.zip]

Archive with 1 entries (1 files):
- pathogens-4241346-supplementary.xlsx
