# Supplementary material for: Genomic Diversity and Virulence Potential of High-Priority Critically Important Antimicrobial-Resistant Escherichia coli from Pork and Chicken Retail Meat
Source: Pathogens. 2026 Apr 18;15(4):438. doi: 10.3390/pathogens15040438 (PMC13118881; doi:10.3390/pathogens15040438)
Supplement: Supplementary file 1 [file pathogens-15-00438-s001.zip › pathogens-4241346-supplementary.xlsx]

## Sheet: BD-COMPLETA
Meat	Isolate	Retail markets	Serotype	Phylogenetic groups	Secuence type	HPCIA resistant genes			Virulence factor genes
						3rd generation cephalosporins	Fosfomycin	Quinolones	iroN	fyua	iutA	ireA	iucC	sitA	chua	irp2	sitA sitB sitC sitD	sfaE	sfaD	FocL	FocG	FocC	air	csgA	aaiC	papA-F48	papA-F20	afa	mrka	FdeC	hra	fimH	lpfA	papC	iha	cotA, cotB, cotC, cotD	ompT	iss	nlpI	cvaC	traT	neuC	kpsE	etsC	terC	cia	cib	cba	colE2
Pork	001X1	1	O75:H11	A	398	blaCMY-2			0	0	0	0	0	0	0	0	0	0	0	0	0	0	0	1	0	0	0	0	0	1	0	1	0	0	0	0	0	1	1	0	0	0	0	0	1	0	1	0	0
Pork	003X1	1	O83:H7	B1	196	blaCTX-M-15		qnrS1	0	0	0	0	0	0	0	0	0	0	0	0	0	0	0	1	0	0	0	0	1	1	0	1	1	0	0	0	0	0	1	0	1	0	0	0	1	0	0	1	0
Pork	003C1	1	OND:H21	B1	101	blaCTX-M-14			1	1	1	0	1	1	0	1	1	0	1	0	1	1	0	1	0	1	0	0	0	1	1	1	1	1	0	0	1	1	1	0	1	0	0	1	1	0	0	0	0
Pork	004C1	2	O69:H32	A	10				0	0	0	0	0	0	0	0	0	0	0	0	0	0	0	1	0	0	0	0	0	1	0	1	0	0	0	0	1	1	1	0	1	0	0	0	1	1	0	1	0
Pork	004X1	2	OND:H21	B1	101	blaCTX-M-14			1	1	1	0	1	1	0	1	1	0	1	0	1	1	0	1	0	1	0	0	0	1	1	1	1	1	0	0	1	1	1	0	1	0	0	1	1	0	0	0	0
Pork	006C1	2	O146:H20	E	5876				0	0	0	0	0	0	1	0	0	0	0	0	0	0	1	1	0	0	0	0	0	1	0	1	0	0	0	0	1	1	1	0	1	0	0	0	1	0	0	0	0
Pork	007X1	3	O91:H28	B1	1196		fosL1		0	0	0	0	0	0	0	0	0	0	0	0	0	0	0	1	0	0	0	0	0	1	0	1	1	0	0	0	0	0	1	0	1	0	0	0	1	0	0	0	0
Pork	008C1	3	O91:H28	B1	1196		fosL1		0	0	0	0	0	0	0	0	0	0	0	0	0	0	0	1	0	0	0	0	0	1	0	1	1	0	0	0	0	0	1	0	1	0	0	0	1	0	0	0	0
Pork	010C1	4	O8:H30	A	361			OqxB	0	0	0	0	0	0	0	0	0	0	0	0	0	0	0	1	0	0	0	0	0	1	0	1	0	0	0	0	0	0	1	0	1	0	0	0	1	1	0	0	0
Pork	012C1	4	O91:H28	B1	1196				0	0	0	0	0	0	0	0	0	0	0	0	0	0	0	1	0	0	0	0	1	1	0	1	1	0	0	0	0	0	1	0	0	0	0	0	1	1	0	0	0
Pork	013X1	5	OND:H4	F	117	blaCTX-M-55	fosL1	qnrB19	1	1	1	1	1	1	1	1	1	0	0	0	0	0	0	1	0	0	0	0	0	1	0	1	1	0	0	0	1	1	1	0	1	0	0	1	1	0	0	0	0
Pork	014X	5	OND:H4	F	117	blaCTX-M-55	fosL1	qnrB19	1	1	1	1	1	1	1	1	1	0	0	0	0	0	0	1	0	0	0	0	0	1	0	1	1	0	0	0	1	1	1	0	1	0	0	1	1	0	0	0	0
Pork	015C	5	O134:H21	B1	345			qnrS1	0	0	0	0	0	1	0	0	1	0	0	0	0	0	0	1	0	0	0	0	0	1	0	1	1	0	0	0	1	1	1	0	0	0	0	0	1	0	0	0	0
Pork	017C	6	O170:H28	E	11613			qnrS1	0	0	0	0	0	0	1	0	0	0	0	0	0	0	0	1	0	0	0	0	0	1	0	1	0	0	0	0	1	1	1	0	0	0	0	0	1	0	0	0	0
Pork	020C2	7	O134:H53	B1	345				0	0	0	0	0	0	0	0	0	0	0	0	0	0	0	1	0	0	0	0	0	1	0	1	1	0	0	0	0	0	1	0	0	0	0	0	1	0	0	0	0
Pork	022C2	7	O4:H27	A	871			qnrS1	0	0	0	0	0	0	0	0	0	0	0	0	0	0	0	1	0	0	0	0	0	1	0	1	0	0	0	0	0	0	1	0	0	0	0	0	1	0	0	0	0
Pork	024C1	8	O9:H30	A	361				0	0	0	0	0	0	0	0	0	0	0	0	0	0	0	1	0	0	0	0	0	1	0	1	0	0	0	0	0	0	1	0	1	0	0	0	1	0	0	0	0
Pork	025C1	8	O75:H8	B1	101				1	0	0	0	0	1	0	0	1	1	0	1	1	1	0	1	0	0	0	0	0	1	0	1	1	0	0	0	1	1	1	0	1	0	0	0	1	0	0	1	0
Pork	026C1	8	O98:H12	A	10			qnrS1	1	0	0	0	1	0	0	0	0	0	0	0	0	0	0	1	1	0	0	0	0	1	0	1	0	0	1	0	1	1	1	0	1	0	0	0	1	1	0	0	1
Pork	028C1	9	O4:H9	C	410		fosL1		0	1	1	0	1	1	0	1	1	0	0	0	0	0	0	1	0	0	0	0	1	1	0	1	1	0	0	0	0	0	1	0	0	0	0	0	1	0	0	0	0
Pork	031X	10	O8:H21	B1	1582	blaCTX-M-55	fosA3	qnrB19	0	0	0	0	0	0	0	0	0	0	0	0	0	0	0	1	0	0	0	0	0	1	0	1	1	0	0	0	1	1	1	1	1	0	0	0	1	0	0	0	0
Pork	034C2	11	O9:H30	A	361			qnrS1	0	0	0	0	0	0	0	0	0	0	0	0	0	0	0	1	0	0	0	0	0	1	0	1	0	0	0	0	0	0	1	0	1	0	0	0	1	0	0	0	0
Pork	035C1	11	O146:H20	E	5876				0	0	0	0	0	0	1	0	0	0	0	0	0	0	1	1	0	0	0	0	0	1	0	1	0	0	0	0	1	1	1	0	1	0	0	0	1	0	0	0	0
Pork	037C1	12	O8:H5	B1	3322				0	0	0	0	0	0	0	0	0	0	0	0	0	0	0	1	0	0	0	0	0	1	0	1	1	0	0	0	1	0	1	0	0	0	0	0	1	0	0	0	0
Pork	039C2	13	O101:H9	A	744			qnrS1	1	0	1	0	1	1	0	0	1	0	0	0	0	0	0	1	0	0	0	0	0	1	0	1	0	0	0	0	1	1	1	1	1	0	0	1	1	1	0	1	0
Pork	039X	13	O8:H9	B1	767	blaCTX-M-14		qnrB19	1	1	1	0	1	1	0	1	1	0	0	0	0	0	0	1	0	0	0	0	0	1	0	1	1	0	0	0	1	1	1	1	1	0	0	1	1	0	0	0	0
Pork	040C1	13	O101:H9	A	744				0	0	0	0	0	0	0	0	0	0	0	0	0	0	0	1	0	0	0	0	0	1	0	1	0	0	0	0	0	0	1	0	1	0	0	0	1	0	0	0	0
Pork	040X1	13	O83:H7	B1	196	blaCTX-M-15		qnrS1	0	0	0	0	0	0	0	0	0	0	0	0	0	0	0	1	0	0	0	0	1	1	0	1	1	0	0	0	0	0	1	0	1	0	0	0	1	0	0	1	0
Pork	041X1	13	O8:H9	B1	767	blaCTX-M-14		qnrB19	1	1	1	0	1	1	0	1	1	0	0	0	0	0	0	1	0	0	0	0	0	1	0	1	1	0	0	0	1	1	1	1	1	0	0	1	1	0	0	0	0
Pork	041C1	13	O3:H23	B1	224				0	0	0	0	0	0	0	0	0	0	0	0	0	0	0	1	0	0	0	0	1	1	0	1	1	0	0	0	0	1	1	0	1	0	0	0	1	0	0	0	0
Pork	043C1	14	O101:H10	A	10			qnrS1	0	1	0	0	0	0	0	1	0	0	0	0	0	0	0	1	0	0	0	0	0	1	0	1	0	1	0	0	0	1	1	0	0	0	0	0	1	0	0	0	0
Pork	046F	15	O119:H49	B1	101		fosL1		1	0	1	0	1	1	0	0	1	0	0	0	0	0	0	1	0	0	0	0	0	1	0	1	1	0	0	1	1	1	1	1	1	0	0	0	1	0	0	0	0
Pork	047C	15	O3:H23	B1	224				0	0	0	0	0	0	0	0	0	0	0	0	0	0	0	1	0	0	0	0	0	1	0	1	1	0	0	0	0	0	1	0	0	0	0	0	1	0	0	0	0
Pork	048C	16	O134:H21	B1	1725				0	0	0	0	0	0	0	0	0	0	0	0	0	0	0	1	0	0	0	0	0	1	0	1	1	0	0	0	1	1	1	0	1	0	0	0	1	0	0	0	0
Pork	049X	16	O8:H19	B1	1431	blaCTX-M-14	fosA3		1	0	1	0	1	1	0	0	1	0	0	0	0	0	0	1	0	0	0	0	0	1	0	1	1	0	0	0	1	1	1	0	1	0	0	0	1	0	0	0	0
Pork	049C	16	O153:H49	B1	162				1	0	1	0	1	1	0	0	1	0	0	0	0	0	0	1	0	0	0	0	0	1	1	1	1	1	0	0	1	1	1	1	1	0	0	1	1	0	0	0	0
Pork	050X	16	O6:H32	A	48	blaCMY-2		qnrS1	0	0	0	0	0	0	0	0	0	0	0	0	0	0	0	1	0	0	0	0	0	1	0	1	0	0	0	0	0	0	1	0	1	0	0	0	1	0	0	0	0
Pork	050C1	16	O153:H49	B1	162				1	0	1	0	1	1	0	0	1	0	0	0	0	0	0	1	0	0	0	0	0	1	1	1	1	1	0	0	1	1	1	1	1	0	0	1	1	0	0	0	0
Pork	052X	17	O8:H51	B1	155	blaCTX-M-14			0	0	0	0	0	0	0	0	0	0	0	0	0	0	0	1	0	0	0	0	0	1	0	1	1	0	0	0	0	0	1	0	1	0	0	1	1	1	0	0	0
Pork	054X	18	O8:H9	C	23	blaCTX-M-55	fosA3	qnrB19	1	0	1	0	1	1	0	0	1	0	0	0	0	0	0	1	0	0	0	0	0	1	0	1	1	0	0	0	1	1	1	1	1	0	0	1	1	1	0	0	0
Pork	054C1	18	O155:H20	A	398			qnrS1	0	0	0	0	0	0	0	0	0	0	0	0	0	0	0	1	0	0	0	0	0	0	0	1	0	0	0	0	0	1	1	0	1	0	0	0	1	0	0	0	0
Pork	056C2	18	O155:H20	A	398			qnrS1	0	0	0	0	0	0	0	0	0	0	0	0	0	0	0	1	0	0	0	0	0	0	0	1	0	0	0	0	0	1	1	0	1	0	0	0	1	0	0	0	0
Pork	057C1	19	O128:H26	A	2197				0	0	0	0	0	0	0	0	0	0	0	0	0	0	0	1	0	0	0	0	0	1	0	1	0	0	0	0	1	1	1	0	1	0	0	0	1	0	0	0	0
Pork	059X	19	O2/50:H18	D	315	blaCTX-M-15		qnrS1	0	0	0	0	0	0	1	0	0	0	0	0	0	0	1	1	0	0	0	0	0	1	0	1	0	0	0	0	0	1	1	0	1	0	0	0	1	0	0	0	0
Pork	069C	23	O8:H2	A	3944		fosL1		0	1	0	0	0	0	0	1	0	0	0	0	0	0	0	1	0	0	0	0	0	1	0	1	0	0	0	0	0	0	1	0	1	0	0	0	1	1	0	0	0
Pork	069X1	23	OND:H7	B1	278	blaCTX-M-8		qnrB19	0	0	0	0	0	0	0	0	0	0	0	0	0	0	0	1	0	0	0	0	1	1	0	1	1	0	0	0	1	0	1	0	0	0	0	0	1	1	0	0	0
Pork	071X	24	O78:H9	C	23	blaCTX-M-14		qnrS1	1	0	1	0	1	1	0	0	1	0	0	0	0	0	0	1	0	0	0	0	0	1	0	1	1	0	0	0	1	1	1	1	1	0	0	1	1	1	0	0	0
Pork	072C1	24	OND:H28	E	137	blaCTX-M-8		qnrS1	0	0	0	0	0	0	1	0	0	0	0	0	0	0	0	1	0	0	0	0	0	1	0	1	0	0	0	0	1	0	1	0	1	0	0	0	1	1	1	0	1
Pork	072F	24	O126:H25	B1	58		fosL1	qnrS1	1	0	1	0	1	1	0	0	1	0	0	0	0	0	0	1	0	0	0	0	0	1	1	1	1	0	0	0	1	1	1	1	1	0	0	1	1	1	0	0	0
Pork	073C1	24	O10:H5	B1	7973				0	0	0	0	0	0	0	0	0	0	0	0	0	0	0	1	0	0	0	0	0	1	0	1	1	0	0	0	0	0	1	0	1	0	0	0	1	0	0	0	0
Pork	075X	25	O157:H25	E	57	blaCTX-M-2			1	1	1	0	1	1	1	1	1	0	0	0	0	0	0	1	0	0	0	0	0	1	0	1	0	0	0	0	1	1	1	0	1	0	0	1	1	0	0	0	0
Pork	077C1	26	O5:H11	A	48			qnrS1	0	0	0	0	0	0	0	0	0	0	0	0	0	0	0	1	0	0	0	0	0	0	0	1	0	0	0	0	0	0	1	0	1	0	0	0	1	0	0	0	0
Pork	078C1	26	O5:H11	A	48			qnrS1	0	0	0	0	0	0	0	0	0	0	0	0	0	0	0	1	0	0	0	0	0	0	0	1	0	0	0	0	0	0	1	0	0	0	0	0	1	0	0	0	0
Pork	079C1	26	O141:H5	A	206				0	0	0	0	0	0	0	0	0	0	0	0	0	0	0	1	0	0	0	0	1	1	0	1	0	0	0	0	0	0	1	0	0	0	0	0	1	0	0	0	0
Pork	083C1	28	OND:H45	A	48			qnrS1	0	0	0	0	0	0	0	0	0	0	0	0	0	0	0	1	0	0	0	0	0	1	0	1	1	0	0	0	0	1	1	0	1	0	0	0	1	0	0	0	0
Pork	083X1	28	O21:H16	A	93	blaCTX-M-2			0	0	1	0	1	1	0	0	1	0	0	0	0	0	0	1	0	0	0	0	0	0	1	1	0	0	1	0	1	0	1	0	1	0	1	0	1	0	0	0	0
Pork	084C	28	OND:H25	E	57	blaCTX-M-2			1	1	1	0	1	1	1	1	0	0	0	0	0	0	0	1	0	0	0	0	0	1	0	1	0	0	0	0	1	1	1	1	1	0	0	1	1	0	0	1	1
Pork	087C	29	O6:H10	A	4204				0	1	0	0	0	0	0	1	0	0	0	0	0	0	0	1	0	0	0	0	0	1	0	1	0	1	0	0	1	0	1	0	0	0	0	0	1	0	0	0	0
Pork	088C	29	OND:H25	E	57	blaCTX-M-2	fosL1	qnrB19	1	1	1	0	1	1	1	1	1	0	0	0	0	0	0	1	0	0	0	0	0	1	0	1	0	0	0	0	1	1	1	0	1	0	0	1	1	0	1	0	0
Pork	088X	29	O45:H45	B1	155	blaCTX-M-55	fosA3	qnrB19	0	0	0	0	0	0	0	0	0	0	0	0	0	0	0	1	0	0	0	0	0	1	0	0	1	0	0	0	1	0	1	0	1	0	0	0	1	0	1	0	0
Pork	089X	31	O101:H9	A	697	blaCTX-M-15		qnrS13	0	0	0	0	0	0	0	0	0	0	0	0	0	0	0	1	0	0	0	0	1	1	0	1	0	0	0	0	0	0	1	0	1	0	0	0	1	0	0	0	0
Pork	090X	31	O101:H9	A	697	blaCTX-M-15		qnrS13	0	0	0	0	0	0	0	0	0	0	0	0	0	0	0	1	0	0	0	0	1	1	0	1	0	0	0	0	0	0	1	0	1	0	0	0	1	0	0	0	0
Pork	091C	31	OND:H51	B1	5229				0	0	0	0	0	0	0	0	0	0	0	0	0	0	0	1	0	0	0	0	0	1	0	1	1	0	0	0	0	0	1	0	0	0	0	0	1	0	0	0	0
Pork	091X	31	O8:H9	C	23	blaCTX-M-14			1	0	1	0	1	1	0	0	0	0	0	0	0	0	0	1	0	0	0	0	0	1	0	1	1	0	0	0	1	1	1	1	1	0	0	1	1	1	0	0	0
Pork	095C	33	O66:H45	B1	NI			qnrS13	1	1	1	0	1	1	0	1	1	0	0	0	0	0	0	1	0	0	0	0	0	1	0	1	1	0	0	0	1	1	1	1	1	0	0	1	1	0	0	0	0
Pork	098C	34	O156:H32	A	6601				0	0	0	0	0	0	0	0	0	0	0	0	0	0	0	1	0	0	0	0	0	1	0	1	0	0	0	0	0	0	1	0	0	0	0	0	1	0	0	0	0
Pork	098X	34	O83:H7	B1	196	blaCTX-M-15		qnrS1	0	0	0	0	0	0	0	0	0	0	0	0	0	0	0	1	0	0	0	0	1	1	0	1	1	0	0	0	0	0	1	0	1	0	0	0	1	0	0	1	0
Pork	100C	34	OND:H10	A	1684				1	0	0	0	0	1	0	0	1	0	0	0	0	0	0	1	0	0	0	0	0	1	0	1	0	0	0	0	1	1	1	1	1	0	0	0	1	0	0	0	0
Pork	101C	35	O155:H20	A	398			qnrS1	0	0	0	0	0	0	0	0	0	0	0	0	0	0	0	1	0	0	0	0	0	0	0	1	0	0	0	0	0	1	1	0	1	0	0	0	1	0	0	0	0
Pork	101X	35	O83:H7	B1	196	blaCTX-M-15		qnrS1	0	0	0	0	0	0	0	0	0	0	0	0	0	0	0	1	0	0	0	0	1	1	0	1	1	0	0	0	0	0	1	0	1	0	0	0	1	0	0	1	0
Pork	103X	35	OND:H45	B1	58	blaCTX-M-55			0	1	0	0	0	0	0	1	0	0	0	0	0	0	0	1	0	0	0	0	0	1	0	0	1	1	0	0	0	0	1	0	1	0	0	0	1	0	0	0	0
Pork	103C	35	O155:H20	A	398			qnrS1	0	0	0	0	0	0	0	0	0	0	0	0	0	0	0	1	0	0	0	0	0	0	0	1	0	0	0	0	0	1	1	0	1	0	0	0	1	0	0	0	0
Pork	109X	37	OND:H21	B1	602	blaCTX-M-2	fosA7		1	0	1	0	1	1	0	0	1	0	0	0	0	0	0	1	0	0	0	0	0	1	0	1	1	0	0	0	1	1	1	1	1	0	0	1	1	1	0	0	0
Pork	109C	37	O133:H21	B1	10328				1	0	0	0	0	1	0	0	1	0	0	0	0	0	0	1	0	0	0	0	0	1	0	1	1	0	0	0	1	1	1	1	1	0	0	0	1	0	1	0	0
Pork	112X	38	O81:H40	A	10	blaCTX-M-55	fosA3	qnrB19	0	0	0	0	0	0	0	0	0	0	0	0	0	0	0	1	0	0	0	0	0	0	0	1	0	0	0	0	0	0	1	0	1	0	0	0	1	0	0	0	0
Pork	112F	38	O58:H8	B1	101		fosL1	qnrB19	1	1	1	0	1	1	0	1	1	1	1	0	1	1	0	1	0	1	0	0	0	1	1	1	1	1	0	0	1	1	1	0	0	0	0	1	1	0	1	0	0
Pork	122X	42	O101:H10	A	744	blaCTX-M-55 /blaCTX-M-8	fosA3		1	0	1	0	1	1	0	0	1	0	0	0	0	0	0	1	0	0	0	0	0	1	0	1	0	0	0	0	1	1	1	1	1	0	0	1	1	1	0	0	0
Pork	123C	42	OND:H37	B1	297				0	0	0	0	0	1	0	0	1	0	0	0	0	0	0	1	0	0	0	0	1	1	0	1	1	0	0	0	1	0	1	0	1	0	0	0	1	0	0	0	0
Pork	123F	42	OND:H12	C	88		fosL1	qnrS1 /qnrB19	1	0	1	0	1	1	0	0	1	0	0	0	0	0	0	1	0	0	0	0	0	1	0	0	1	0	0	0	1	1	1	1	1	0	0	1	1	1	0	0	0
Pork	124X	42	OND:H12	C	88	blaCTX-M-55			1	0	1	0	1	1	0	0	1	0	0	0	0	0	0	1	0	0	0	0	0	1	0	1	1	0	0	0	1	1	1	1	1	0	0	1	1	1	0	0	0
Pork	125F	43	O101:H9	A	744		fosL1	qnrB19	1	0	1	0	1	1	0	0	1	0	0	0	0	0	0	1	0	0	0	0	0	1	0	1	0	0	0	0	1	1	1	1	1	0	0	1	1	0	1	0	0
Pork	131C	45	OND:H34	B1	3076			qnrS1	0	0	0	0	0	0	0	0	0	0	0	0	0	0	0	1	0	0	0	0	0	1	0	1	1	0	0	0	0	0	1	0	0	0	0	0	1	0	0	0	0
Pork	137C	30	O8:H7	B1	1642				0	0	0	0	0	0	0	0	0	0	0	0	0	0	0	1	0	0	0	0	0	1	0	1	1	0	0	0	0	0	1	0	1	0	0	0	1	0	0	0	0
Pork	138C	30	O134:H21	B1	1725		fosL1		0	0	0	0	0	0	0	0	0	0	0	0	0	0	0	1	0	0	0	0	0	1	0	1	1	0	0	0	1	1	1	0	1	0	0	0	1	0	0	0	0
Pork	139X	30	O83:H7	B1	196	blaCTX-M-15		qnrS1	0	0	0	0	0	0	0	0	0	0	0	0	0	0	0	1	0	0	0	0	0	1	0	1	1	0	0	0	0	0	1	0	1	0	0	0	1	0	0	0	0
Chicken	p061C	38	O36:H51	B1	155	blaCTX-M-14			1	0	1	0	1	1	0	0	1	0	0	0	0	0	0	1	0	0	0	0	0	1	0	1	1	0	0	0	1	1	1	1	1	0	0	1	1	1	0	0	0
Chicken	p064C	39	O8:H9	C	88				1	1	1	1	1	1	0	1	1	0	0	0	0	0	0	1	0	0	1	0	0	1	0	1	1	1	0	0	1	1	1	1	1	0	0	1	1	0	0	0	0
Chicken	p067e	41	O88:H21	B1	162		fosL1	qnrB19	1	0	1	0	1	1	0	0	1	0	0	0	0	0	0	1	0	0	0	0	0	1	1	1	1	1	0	0	1	1	1	1	1	0	0	1	1	0	1	0	0
Chicken	p067x	41	OND:H25	E	57	blaCTX-M-2			1	1	1	0	1	1	1	1	1	0	0	0	0	0	0	1	0	0	0	0	0	1	0	1	0	0	0	0	1	1	1	0	1	0	0	1	1	0	0	0	0
Chicken	p068c	41	O128:H25	E	57		fosL1		1	0	1	1	1	1	1	0	1	0	0	0	0	0	0	1	0	0	0	0	0	1	0	1	0	0	1	0	1	1	1	0	1	0	0	1	1	0	0	0	0
Chicken	p069c	42	O128:H25	E	57		fosL1		1	0	1	1	1	1	1	0	1	0	0	0	0	0	0	1	0	0	0	0	0	1	0	1	0	0	1	0	1	1	1	0	1	0	0	1	1	0	0	0	0
Chicken	p070c	42	O88:H21	B1	162				1	0	1	0	1	1	0	0	1	0	0	0	0	0	0	1	0	0	0	0	0	1	1	1	1	1	0	0	1	1	1	1	1	0	0	1	1	0	0	0	0
Chicken	p070X	42	O134:H21	B1	345	blaCTX-M-15		qnrS13	1	0	0	0	0	1	0	0	1	0	0	0	0	0	0	1	0	0	0	0	0	1	0	1	1	0	0	0	1	1	1	1	1	0	0	0	1	0	1	0	0
Chicken	p072X	43	O114:H27	E	350	blaCTX-M-2	fosL1		0	0	1	1	1	1	1	0	1	0	0	0	0	0	1	1	0	0	0	0	0	1	1	1	0	1	1	0	1	1	1	0	1	0	0	0	1	0	0	0	0
Chicken	p075X	45	O115:H51	F	117	blaCTX-M-55	fosA3	qnrB19	1	1	1	0	1	1	1	1	0	0	0	0	0	0	0	1	0	0	0	0	0	1	0	1	1	0	0	0	1	1	1	1	1	0	0	1	1	0	0	0	0
Chicken	p076X	45	OND:H21	B1	602	blaCTX-M-55	fosA7 /fosL1	qnrB19	1	0	1	1	1	1	0	0	1	0	0	0	0	0	0	1	0	0	0	0	0	0	0	1	1	0	0	0	1	1	1	1	1	0	0	1	1	0	1	0	0
Chicken	p077C	46	O36:H4	F	117	blaCTX-M-2			1	0	1	1	1	1	1	0	1	0	0	0	0	0	0	1	0	0	0	0	0	1	0	1	1	1	0	0	1	1	1	1	0	0	0	1	1	1	0	0	0
Chicken	p078X	46	OND:H51	A	206	blaCTX-M-55		qnrB19	1	0	1	0	1	1	0	0	1	0	0	0	0	0	0	1	0	0	0	0	0	1	0	0	0	0	0	0	1	1	1	1	1	0	0	1	1	1	0	0	0
Chicken	p079X	30	O114:H25	E	57	blaCTX-M-2			1	1	1	0	1	1	1	1	0	0	0	0	0	0	0	1	0	0	0	0	0	1	0	1	0	0	0	0	1	1	1	0	1	0	0	1	1	0	0	0	0
Chicken	p080X	30	OND:H21	B1	602	blaCTX-M-2	fosA7		1	0	1	0	1	1	0	0	1	0	0	0	0	0	0	1	0	0	0	0	0	1	0	1	1	1	0	0	1	1	1	1	1	0	0	1	1	0	0	0	0
Chicken	p026X2	20	O114:H25	E	57	blaCTX-M-2			1	1	1	0	1	1	1	1	1	0	0	0	0	0	0	1	0	0	0	0	0	1	0	1	0	0	0	0	1	1	1	0	1	0	0	1	1	0	0	0	0
Chicken	p027X1	21	O102:H51	?	770	blaCTX-M-2	fosL1		0	0	1	1	1	1	1	0	0	0	0	0	0	0	1	1	0	0	0	0	0	1	1	1	0	1	1	0	1	1	1	0	1	0	1	1	1	1	0	1	0
Chicken	p029X	22	O86:H1	D	449	blaCTX-M-2	fosL1	qnrB19	0	0	1	0	1	1	1	0	1	0	0	0	0	0	1	1	0	0	0	0	0	1	1	0	1	0	1	0	1	1	1	0	1	1	1	0	1	0	0	0	0
Chicken	p030X	22	O94:H4	F	117	blaCTX-M-2	fosL1		0	0	1	1	1	1	1	0	1	0	0	0	0	0	0	1	0	0	0	1	0	1	1	1	1	0	1	0	1	1	1	0	1	0	0	1	1	1	0	1	0
Chicken	p031C	47	O119:H27	E	350	blaCTX-M-2	fosL1		0	0	1	1	1	1	1	0	1	0	0	0	0	0	1	1	0	0	1	0	0	1	1	1	0	1	1	0	1	1	1	0	1	0	0	0	1	0	0	0	0
Chicken	p032C	47	OND:H11	A	10			qnrB19	0	0	0	0	0	0	0	0	0	0	0	0	0	0	0	1	0	0	0	0	0	0	0	1	0	0	0	0	0	0	1	0	1	0	0	0	1	0	0	0	0
Chicken	p033C	24	OND:H25	E	57	blaCTX-M-2			1	1	1	0	1	1	1	1	1	0	0	0	0	0	0	1	0	0	0	0	0	1	1	1	0	0	0	0	1	1	1	0	1	0	0	1	1	0	0	0	0
Chicken	p034X2	24	OND:H37	B1	58	blaCTX-M-55	fosL1 /fosA3	qnrS1 /qnrB19	1	0	1	0	1	1	0	0	1	0	0	0	0	0	0	1	0	0	1	0	0	1	1	1	1	0	0	0	1	1	1	1	1	0	0	1	1	0	1	1	0
Chicken	p035X1	25	O7:H6	D	362	blaCTX-M-15		qnrS1	1	0	1	0	1	1	1	0	1	0	0	0	0	0	1	1	0	0	0	0	0	1	0	1	0	0	0	0	1	1	1	1	1	0	1	1	1	0	0	1	0
Chicken	p036X1	25	O17/O77:HND	D	1158	blaCTX-M-2			0	0	1	0	1	1	1	0	1	0	0	0	0	0	1	1	0	0	0	0	0	1	1	1	0	1	1	0	1	1	1	0	1	0	1	1	1	1	0	0	0
Chicken	p037X1	26	O7:H6	D	362	blaCTX-M-15	fosL1	qnrS1	1	0	1	0	1	1	1	0	1	0	0	0	0	0	1	1	0	0	0	0	0	1	0	1	0	0	0	0	1	1	1	1	1	0	1	1	1	0	0	1	0
Chicken	p038X	26	O118/O151:H29	A	48	blaCTX-M-2			0	0	0	0	0	0	0	0	0	0	0	0	0	0	0	1	0	0	0	0	0	1	1	1	0	0	0	0	0	0	1	0	1	0	0	1	1	0	0	0	0
Chicken	p039X	27	O11:H6	F	457	blaCTX-M-2		qnrB19	1	1	1	0	1	1	1	1	1	0	0	0	0	0	1	1	0	0	0	0	0	1	0	1	1	0	0	0	1	1	1	1	1	0	1	1	1	1	0	0	0
Chicken	p040X	27	O8:H9	C	88	blaCTX-M-55	fosA3		1	1	1	1	1	1	0	1	0	0	0	0	0	0	0	1	0	0	1	0	0	1	0	1	1	1	0	0	1	1	1	1	1	0	0	1	1	0	0	0	0
Chicken	p040e	27	O7:H18	D	38	blaCTX-M-2 /blaCTX-M-55	fosL1		1	0	1	0	1	1	1	0	1	0	0	0	0	0	1	1	0	0	0	0	0	1	1	1	0	0	1	0	1	1	1	1	1	0	1	0	1	0	1	0	0
Chicken	p041X	28	O103:H43	A	48	blaCTX-M-55	fosA3	qnrB19	0	0	0	0	0	0	0	0	0	0	0	0	0	0	0	1	0	0	0	0	0	1	1	1	1	0	0	0	0	1	1	0	1	0	0	0	1	0	0	0	0
Chicken	p042X	28	O15:H6	D	2309	blaCTX-M-2		qnrB19	0	1	1	0	1	1	1	1	1	0	0	0	0	0	1	1	0	0	0	0	0	1	1	1	0	1	1	0	1	1	1	0	1	0	1	0	1	1	0	0	0
Chicken	p043X1	29	OND:H25	E	57	blaCTX-M-2	fosL1	qnrB19	1	1	1	0	1	1	1	1	0	0	0	0	0	0	0	1	0	0	0	0	0	1	0	1	0	0	0	0	1	1	1	0	1	0	0	1	1	0	1	0	0
Chicken	p043E	29	OND:H25	E	57	blaCTX-M-2	fosL1	qnrB19	1	1	1	0	1	1	1	1	1	0	0	0	0	0	0	1	0	0	0	0	0	1	0	1	0	0	0	0	1	1	1	0	1	0	0	1	1	0	1	0	0
Chicken	p044X	29	O88:H10	B1	162	blaCTX-M-55			1	0	1	0	1	1	0	0	1	0	0	0	0	0	0	1	0	0	0	0	0	1	1	1	1	1	1	0	1	1	1	1	1	0	0	1	1	0	0	0	0
Chicken	p045X	48	O88:H10	B1	162	blaCTX-M-55			1	0	1	0	1	1	1	0	1	0	0	0	0	0	1	1	0	0	0	0	0	0	1	1	1	1	1	0	1	1	1	1	1	0	1	1	1	0	0	1	0
Chicken	p046X	48	O128:H25	E	57	blaCTX-M-2			1	1	1	0	1	1	1	1	1	0	0	0	0	0	0	1	0	0	1	0	0	1	0	1	0	0	0	0	1	1	1	1	1	0	0	1	1	0	0	1	0
Chicken	p047X	31	OND:H25	E	57	blaCTX-M-2			1	1	1	0	1	1	1	1	1	0	0	0	0	0	0	1	0	0	0	0	0	1	1	1	0	0	0	0	1	1	1	0	1	0	0	1	1	0	0	0	0
Chicken	p048X2	31	O159:H4	F	NI	blaCTX-M-2	fosL1	qnrB19	1	1	1	1	1	1	1	1	1	0	0	0	0	0	0	1	0	0	0	0	0	1	0	1	1	0	0	0	1	1	1	1	1	0	0	1	1	0	1	0	0
Chicken	p049X	32	OND:H21	B1	602	blaCTX-M-2	fosA7		1	0	1	0	1	1	0	0	1	0	0	0	0	0	0	1	0	0	0	0	0	1	0	1	1	0	0	0	1	1	1	1	1	0	0	1	1	1	0	0	0
Chicken	p050X	32	O36:H51	?	155	blaCTX-M-2			1	0	1	0	1	1	0	0	1	0	0	0	0	0	0	1	0	0	0	0	0	1	0	1	1	0	0	0	1	1	1	1	1	0	0	1	1	1	0	1	0
Chicken	p01X	8	O11:H16	A	93	blaCMY-2			0	0	1	0	1	1	0	0	1	0	0	0	0	0	1	1	0	0	0	0	0	1	1	1	0	0	1	0	0	1	1	0	1	1	1	0	1	0	0	0	0
Chicken	p02C1	8	OND:H21	B1	602	blaCTX-M-2			1	0	1	0	1	1	0	0	1	0	0	0	0	0	0	1	0	0	0	0	0	1	0	1	1	1	0	0	1	1	1	1	1	0	0	1	1	0	0	0	0
Chicken	p03X1	9	O11:H16	A	93	blaCMY-2			0	0	1	0	1	1	0	0	1	0	0	0	0	0	1	1	0	0	0	0	0	1	1	1	0	0	1	0	0	1	1	0	1	1	1	0	1	0	0	0	0
Chicken	p04X1	9	O136:H20	E	2614	blaCTX-M-2		qnrB19	1	1	1	0	1	1	1	1	1	0	0	0	0	0	1	1	0	0	0	0	0	1	0	1	0	0	0	0	1	1	1	1	1	0	0	1	1	0	1	0	0
Chicken	p05X1	10	O126:H38	A	4937	blaCTX-M-2			0	0	1	0	1	1	0	0	1	0	0	0	0	0	0	1	0	0	0	0	0	1	1	1	0	0	1	0	0	1	1	0	1	0	0	0	1	0	0	0	0
Chicken	p06X1	10	O126:H38	A	4937	blaCTX-M-2			0	0	1	0	1	1	0	0	1	0	0	0	0	0	0	1	0	0	0	0	0	1	1	1	0	0	1	0	0	1	1	0	1	0	0	0	1	0	0	0	0
Chicken	p07X1	11	O8:H30	B1	1431	blaCTX-M-15		qnrS13	1	0	1	0	1	1	0	0	1	0	0	0	0	0	0	1	0	0	0	1	0	1	0	1	1	0	0	0	1	1	1	1	1	0	0	1	1	1	0	1	0
Chicken	p08X1	11	O36:H51	B1	155	blaCTX-M-2			1	0	1	0	1	1	0	0	1	0	0	0	0	0	0	1	0	0	0	0	0	1	0	1	1	0	0	0	1	1	1	1	1	0	0	1	1	1	0	1	0
Chicken	p09C1	12	O128:H25	E	57				1	0	1	0	1	1	1	0	0	0	0	0	0	0	0	1	0	0	0	0	0	1	1	1	0	0	0	0	1	1	1	0	0	0	0	1	1	0	0	0	0
Chicken	p010C1	12	O36:H9	C	NI				1	0	1	1	1	1	0	0	1	0	0	0	0	0	0	1	0	0	0	0	0	1	1	1	1	0	0	0	1	1	1	1	1	0	0	1	1	1	0	0	0
Chicken	p011C1	13	O171:H25	E	57	blaCTX-M-2			1	1	1	0	1	1	1	1	1	0	0	0	0	0	0	1	0	0	0	0	0	1	0	1	0	0	0	0	1	1	1	0	1	0	0	1	1	0	0	0	0
Chicken	p012C1	13	O128:H25	E	57	blaCTX-M-2		qnrB19	1	1	1	0	1	1	1	1	0	0	0	0	0	0	0	1	0	0	0	0	0	1	0	1	0	0	0	0	1	1	1	0	1	0	0	1	1	0	0	0	0
Chicken	p013X1	14	O2:H19	B1	962	blaCTX-M-55	fosA3	qnrB19	1	0	0	0	0	1	0	0	1	0	0	0	0	0	0	1	0	0	0	0	0	1	0	1	1	0	0	0	1	1	1	0	1	0	0	0	1	0	0	0	0
Chicken	p014X1	14	OND:H25	E	57	blaCTX-M-2	fosL1		1	1	1	0	1	1	1	1	1	0	0	0	0	0	0	1	0	0	0	0	0	1	0	1	0	0	0	0	1	1	1	0	1	0	0	1	1	0	0	0	0
Chicken	p014E	14	O15:H1	D	362	blaCTX-M-2	fosL1		1	0	1	0	1	1	1	0	1	0	0	0	0	0	1	1	0	0	0	1	0	1	0	1	0	0	1	0	1	1	1	1	1	0	1	1	1	0	0	0	0
Chicken	p015X1	15	O15:H6	D	2309	blaCTX-M-2	fosL1	qnrB19	0	1	1	0	1	1	1	1	1	0	0	0	0	0	1	1	0	0	0	0	0	1	1	1	0	1	1	0	1	1	1	0	1	0	1	0	1	1	0	0	0
Chicken	p016E	15	O2:H19	B1	962	blaCTX-M-55	fosA3	qnrB19	0	0	0	0	0	1	0	0	1	0	0	0	0	0	0	0	0	0	0	0	0	1	0	1	1	0	0	0	1	1	1	0	1	0	0	0	1	0	0	0	0
Chicken	p017C	16	O71:H20	B1	1196				0	0	0	0	0	0	0	0	0	0	0	0	0	0	0	1	0	0	0	0	0	1	0	1	1	0	0	0	0	0	1	0	1	0	0	1	1	0	0	0	0
Chicken	p018X1	16	OND:H19	A	6290	blaCTX-M-65			0	0	1	0	1	1	0	0	1	0	0	0	0	0	0	1	0	0	0	0	0	1	0	1	0	1	1	0	1	1	1	0	1	0	0	1	1	1	0	1	0
Chicken	p019X	17	OND:H21	B1	602	blaCTX-M-2	fosA7		0	0	1	0	1	1	0	0	1	0	0	0	0	0	0	1	0	0	0	0	0	1	0	1	1	1	0	0	1	1	1	1	1	0	0	1	1	0	0	0	0
Chicken	p019E	17	O78:H51	B1	155	blaCTX-M-55			1	0	1	0	1	1	0	0	1	0	0	0	0	0	0	1	0	0	0	0	0	1	0	1	1	1	0	0	1	1	1	0	1	0	0	0	1	0	0	0	0
Chicken	p020X	17	O78:H51	B1	155	blaCTX-M-55			1	0	1	0	1	1	0	0	1	0	0	0	0	0	0	1	0	0	0	0	0	1	0	1	1	1	0	0	1	1	1	0	1	0	0	0	1	0	0	0	0
Chicken	p021X	18	OND:H21	B1	602	blaCTX-M-55	fosA3		1	0	1	1	1	1	0	0	1	0	0	0	0	0	0	1	0	0	0	0	0	1	0	1	1	0	0	0	1	1	1	0	1	0	0	1	1	0	0	0	0
Chicken	p023X	19	O8:H21	B1	1582	blaCTX-M-8		qnrB19	1	0	0	0	0	0	0	0	0	0	0	0	0	0	0	1	0	0	0	0	0	1	0	1	1	1	0	0	1	1	1	1	1	0	0	1	1	1	0	1	0
Chicken	p024C	19	O126:H38	A	NI				0	0	1	0	1	1	0	0	1	0	0	0	0	0	0	1	0	0	0	0	0	1	1	1	0	0	1	0	0	1	1	0	1	0	0	0	1	0	0	0	0
Chicken	p050E	32	O36:H51	B1	155	blaCTX-M-65	fosL1		1	0	1	0	1	1	0	0	1	0	0	0	0	0	0	1	0	0	0	0	0	1	0	1	1	0	0	0	1	1	1	1	1	0	0	0	1	1	0	1	0
Chicken	p051X	33	OND:H6	D	2309	blaCTX-M-2	fosL1	qnrB19	0	1	1	0	1	1	1	1	1	0	0	0	0	0	1	1	0	0	1	0	0	1	1	1	0	1	1	0	1	1	1	0	1	0	1	0	1	1	0	0	0
Chicken	p053X	34	O9:H4	A	615	blaCTX-M-14			1	0	1	0	1	1	0	0	0	0	0	0	0	0	0	1	0	0	0	0	0	1	1	1	0	0	0	0	1	1	1	1	1	0	0	1	1	0	0	1	0
Chicken	p054X	34	O78:H10	B1	1049	blaCTX-M-55	fosA3	qnrB19	1	0	1	0	1	1	0	0	1	0	0	0	0	0	0	1	0	0	0	0	0	1	0	1	1	0	0	0	1	1	1	1	1	0	0	1	1	0	0	0	0
Chicken	p055C	35	O109:H51	B1	101	blaCTX-M-27			1	0	1	0	1	1	0	0	0	0	0	0	0	0	0	1	0	0	0	0	0	1	0	1	1	0	0	0	1	1	1	1	1	0	0	1	1	0	0	1	0
Chicken	p056X	35	O83:H7	B1	196	blaCTX-M-15		qnrS1	0	0	0	0	0	0	0	0	0	0	0	0	0	0	0	1	0	0	0	0	0	1	0	1	1	0	0	0	0	0	1	0	1	0	0	0	1	0	0	1	0
Chicken	p057C	36	O45:H23	B1	224				1	0	1	0	1	1	0	0	1	0	0	0	0	0	0	1	0	0	0	1	0	1	0	1	1	0	0	0	1	1	1	1	1	0	0	1	1	1	0	1	0
Chicken	p060X	37	OND:H21	B1	602	blaCTX-M-2	fosA7		1	0	1	0	1	1	0	0	1	0	0	0	0	0	0	1	0	0	0	0	0	1	0	1	1	0	0	0	1	1	1	1	1	0	0	1	1	1	0	0	0
Chicken	p81e	49	O21:H16	A	16775	blaCTX-M-2	fosL1		0	0	1	0	1	1	0	0	1	0	0	0	0	0	0	1	0	0	0	0	0	1	1	1	0	0	1	0	1	1	1	0	1	1	1	0	1	0	0	0	0
Chicken	p82c	49	O21:H38	A	NI		fosL1	qnrB19	0	0	1	0	1	1	0	0	1	0	0	0	0	0	0	1	0	0	0	0	0	1	0	0	0	0	1	0	1	1	1	0	1	0	1	0	1	0	0	1	0
Chicken	p83e	50	O8:H51	B1	NI	blaCTX-M-2	fosA7	qnrB19	1	0	1	0	1	1	0	0	1	0	0	0	0	0	0	1	0	0	1	0	0	1	0	1	1	1	0	0	1	1	1	1	1	0	0	1	1	1	0	0	0
Chicken	p84e	50	O21:H38	A	NI	blaCTX-M-2	fosL1	qnrB19	0	0	1	0	1	1	0	0	1	0	0	0	0	0	0	1	0	0	0	0	0	1	0	0	0	0	1	0	1	1	0	0	1	0	1	0	1	0	0	1	0
Chicken	p84x	50	O21:H38	A	NI	blaCTX-M-2	fosL1	qnrB19	0	0	1	0	1	1	0	0	1	0	0	0	0	0	0	1	0	0	0	0	0	1	0	0	0	0	0	0	1	1	1	0	1	0	1	0	1	0	0	1	0
Chicken	p85c	51	O109:H25	E	57	blaCTX-M-14			1	1	1	0	1	1	1	0	0	0	0	0	0	0	0	1	0	0	0	0	0	1	0	1	0	0	1	0	1	1	1	0	1	0	0	1	1	1	0	0	0
Chicken	p86x	51	O86:H27	E	350	blaCTX-M-2			0	0	1	0	1	1	1	0	1	0	0	0	0	0	1	1	0	0	1	0	0	1	1	1	0	1	1	0	1	1	1	0	1	0	0	0	1	0	0	0	0
Chicken	p87x2	52	O102:H4	F	177	blaCTX-M-2			1	1	1	1	1	1	1	0	1	0	0	0	0	0	0	1	0	0	0	0	0	1	0	1	1	1	0	0	1	1	1	0	1	0	0	1	1	0	0	0	0
Chicken	p88x1	52	O102:H4	F	177	blaCTX-M-2			1	1	1	1	1	1	1	0	1	0	0	0	0	0	0	1	0	0	0	0	0	1	0	1	1	1	0	0	1	1	1	0	1	0	0	1	1	0	0	0	0
Chicken	p89x1	53	O53:H18	A	1638	blaCTX-M-2		qnrB19	1	0	1	0	1	1	0	0	1	0	0	0	0	0	0	1	0	0	0	0	0	0	0	1	0	0	0	0	1	1	1	0	1	0	0	1	1	0	0	0	0
Chicken	p90x2	53	O101:H9	A	744			qnrS1	1	0	1	0	1	1	0	0	1	0	0	0	0	0	0	1	0	0	0	0	0	1	1	1	0	0	0	0	1	1	1	1	1	0	0	1	1	0	0	0	0
Chicken	p91c	54	O101:H10	A	744	blaCTX-M-14			1	0	1	0	1	1	0	0	1	0	0	0	0	0	0	1	0	0	0	0	0	1	0	1	0	0	0	0	1	1	1	1	1	0	0	1	1	1	0	1	0
Chicken	p92c2	54	O101:H9	A	744			qnrS1	1	0	1	0	1	1	0	0	1	0	0	0	0	0	0	1	0	0	0	0	0	1	1	1	0	0	0	0	1	1	1	1	1	0	0	1	1	0	0	0	0
[truncated: 41 more columns]
